# Supplementary material for: A Sketch of Language History in the Korean Peninsula
Source: PLoS One. 2015 May 29;10(5):e0128448. doi: 10.1371/journal.pone.0128448 (PMC4449120; doi:10.1371/journal.pone.0128448)
Supplement: S2 Dataset — (ZIP) [file pone.0128448.s002.zip]

Archive with 5 entries (4 files):
- Koreanic.nex
- __MACOSX/
- __MACOSX/._Koreanic.nex
- Koreanic_CovUCLD.xml
- __MACOSX/._Koreanic_CovUCLD.xml
