# Supplementary material for: A Sketch of Language History in the Korean Peninsula
Source: PLoS One. 2015 May 29;10(5):e0128448. doi: 10.1371/journal.pone.0128448 (PMC4449120; doi:10.1371/journal.pone.0128448)
Supplement: S2 Dataset — (ZIP) [file pone.0128448.s002.zip › Koreanic.nex]

#nexus
BEGIN DATA;
DIMENSIONS ntax=15 nchar=383;
FORMAT
    datatype=standard
    symbols="01"
    missing=?
    interleave=NO;
MATRIX

Jeju    11010?11?1???????1000?100101010?110?110?1010101??1011??10000110101??1111?111?1?110010101000???111101?10?????1????1000000????1001010010?1?1110111000?1???101010101101???10000?1011000101000??10111011???1111010011100?1??1110100?11?1?100011011101?1??11??101?1011?10000??????????111???11110111??10????1????1??101110??????1??1?11?1?????11100?10110?1011?100?10?00?100?????11101?1????1110000?
SouthJeolla 11010?11?1?1000000100?100100110?101?1???1001011?101111?01000110011??1111?111???101010100100???11?10??01100101?1??0100000????10010100101??11101?0100?1???10101010110110?0100011011000101000111011101110011110100?1100?11?110110011???110001??1?01111111110101?1011101000???1000?1011?10011101111??01????1???????011100?1?11?11?1111?1?????11100?10?10101111100?10?11110011???11011?1110011010001
NorthJeolla 11010?11?1?01000001001100100110?110?1???1001011??0111???????110011??1111?111???101010100100100111101?01?????1?1?????????????1001010010???1?10??0100?1???10101010110110?01000?10110001010001110?11011???11110100?1100?11?11??10011????0100???1?111?11??1??101?1011101000??????????11?1001?101110??01??101???????101100?1?11111??111?11????11100?10?10?0111?100????101?????????1??1?1????1?01000?
SouthGyeongsang 10101111?1?00100001001100100110?110?1???1001011?101111?00100110011??1111?111???101010010100010111101?01010101?1??0010000????0100110001???1110?10100?110010010110101110?01000110101001001001110111011???1110101011100?11?1110100111?11010010111111111??10110111011110000?11?????101111001?100110??0111101?????1?011001?111111111111?11????11100?10?10101111010?01?11110011???11??1?110101100100?
NorthGyeongsang 10101111?1?00010001001100100110?110?1???1001011?101111?00010110011??1111?111???101010010100010111101?01010101?1??0001000????1001010001???1110?10100?1???10100110101110?100001101010010001011101110110101110101011010?11?1110100111?11010010111011111?1101101?1011110000?110100????1?01011101111??0111101?????1?011001?111111111111?11????11010?10?10101111110?01?10110011???11??1?1?0101?00100?
SouthChungcheong    11010?11?1?01000000101100100110?110?1???1001011?10111??00100110011??1111??11???110001000100010111101?01010??1?1?????????????1001001010???1110??0100?1???10011010110110?01000?10110000100101110111011???11110100?1010?11?111010011???11000???1?111?11??101101?10111???????1?????01111???1?101110??01?1101?????1?101100?1?111111??11111????11010?10?10?011?1100????001?????????1??1?1?0011?010001
NorthChungcheong    11010?11?1???????00101100100110?110?1???1001011?101111?00100110011??1111?111???110001010100010111101?01010101?1??0000100????0011001010???1110?10010?1010101010101101???00100?10110000100101110111011???1111010011010?11?111010011???1001010111111?11?1101101?1011110000?11?????011111001?101110??011?011?????1?101100?1?111111?111111????11010?10?101011??100?01?111100?1???11??1?1?0011?01000?
Gyeonggi    110101111110100000100110010011011101101101010111101111100001110011111111111111111000101010001011110110101010111110000100101110010100101111110110100110011010101011011011000011011000011000111011101100111110100111001111111010011111110001011111111111101101110111100001110010101111100110011101101111011111111101100111111111111111110101101011011010111?1001011101100111111101111101011000101
Gangwon 11001111?1?01000000011001100110?110?1???1001011?101111?00010110011??1111??11???101001010100010111??1?0100110111??0001000????1001000110???1110?10001?1???01101010110110?10000?10100100100011110111011???1111010011100?11?111001011??11000110111011?11?1101101?1011100100?11?????0111?0101?001110??01?1101????11?011001?1?1111111111?1?????11001?10?101011?1001?011111100?1???11??1?1?0101??????1
Hwanghae    1????111?1?0001000100?10010??????10?1?????01??1??0111??00011?01??1???111??1????110001?????????1??????01?????1????????????????????100?????1?10???????1???????1010110????10000???11000011000?110?110?1???11?10100?1100????1???100??1??1???????1?101????????????00???????????????????1?100??????????01????1?????????1100?????1?1???1????????11010????10???1??100????00??????????1??1?1????????????
SouthHamgyong   1?????11?1?0001000100?01010??????10?1???1001??1??0111???????101??1???111??1????110001010010???1??????01?????11?1???????????????1010010???1101???????1001??101001110101?00010?0110001011000??01?10111???11?10100?1001????1???001??1?11???????1?101??????????1?00???00010???????????1?001??????????01?1??1????11?101100?????11??1?1?1??????11010?011101011??100101?10??????????1??1?1????????????
NorthHamgyong   110???1??1?000010?????11010??????10?1???0101??1??0111???????101??1???11???1???1110001010010???11?????01???0111?1????????01?????1010010???1101???????1?????101010110101?00010???11000011000??10?1??1100111?10100?1001????1???100??1?11???????1?101????????01??01??????????1????????1??????????????01?1??1????11???1000???1??1????1?1??????11010?101101011??100101?10??????????1??1????????00001?
SouthPyongan    1????111?1?0000010100?0101001???110???????01011??0111??00001101??1???11???11???100101??????00111?10??01???101??1?0000010?????????100?????1??????????1?????1010101101???10000?10110000110001110?11011???11?10100?1100?1??1???100????111000???1?101?1??????01?100????????1?1????????11?????????????01?1??1?????????1000????1111?1?11???????11010???101???1??100?01?00?010??????1??1?1????????????
NorthPyongan    1?????11?110000010100?1000101????10?1?????01011??0111??00001101??1???11???1????100101??????00111?01??01???1011?1?0000010?????????100?????1??????????1?????1010011101???00001?01100010110001101?11011???11?10001?1100?1??1?10001????111000???1?101?1??????01?100???000011?1????????11????????????101?1??1???????011000????1111?1?11???????11010?101011??1??100?01?00?010??????1??1?1??????01000?
MiddleKorean    1????11111101000000101100??01011110110110101011110111110010011001?1111111111111101001100001???111???1??010??1111100000011011100??1001011111101?010011001??1010101101101100001101100001100011101110110011111010011100?1111110100?1111110001011110?11111101011110111?????11100011011111101110111111011110111111111011001111111111111111010111010110110101111100101111100111111110111110111100100?
;
END;
