# Supplementary material for: A Sketch of Language History in the Korean Peninsula
Source: PLoS One. 2015 May 29;10(5):e0128448. doi: 10.1371/journal.pone.0128448 (PMC4449120; doi:10.1371/journal.pone.0128448)
Supplement: S2 Dataset — (ZIP) [file pone.0128448.s002.zip › Koreanic_CovUCLD.xml]

<?xml version="1.0" standalone="yes"?>

<!-- Generated by BEAUTi v1.8.2                                              -->
<!--       by Alexei J. Drummond, Andrew Rambaut and Marc A. Suchard         -->
<!--       Department of Computer Science, University of Auckland and        -->
<!--       Institute of Evolutionary Biology, University of Edinburgh        -->
<!--       David Geffen School of Medicine, University of California, Los Angeles-->
<!--       http://beast.bio.ed.ac.uk/                                        -->
<beast>

	<!-- The list of taxa to be analysed (can also include dates/ages).          -->
	<!-- ntax=15                                                                 -->
	<taxa id="taxa">
		<taxon id="Jeju">
			<date value="0.0" direction="backwards" units="years"/>
		</taxon>
		<taxon id="SouthJeolla">
			<date value="0.0" direction="backwards" units="years"/>
		</taxon>
		<taxon id="NorthJeolla">
			<date value="0.0" direction="backwards" units="years"/>
		</taxon>
		<taxon id="SouthGyeongsang">
			<date value="0.0" direction="backwards" units="years"/>
		</taxon>
		<taxon id="NorthGyeongsang">
			<date value="0.0" direction="backwards" units="years"/>
		</taxon>
		<taxon id="SouthChungcheong">
			<date value="0.0" direction="backwards" units="years"/>
		</taxon>
		<taxon id="NorthChungcheong">
			<date value="0.0" direction="backwards" units="years"/>
		</taxon>
		<taxon id="Gyeonggi">
			<date value="0.0" direction="backwards" units="years"/>
		</taxon>
		<taxon id="Gangwon">
			<date value="0.0" direction="backwards" units="years"/>
		</taxon>
		<taxon id="Hwanghae">
			<date value="0.0" direction="backwards" units="years"/>
		</taxon>
		<taxon id="SouthHamgyong">
			<date value="0.0" direction="backwards" units="years"/>
		</taxon>
		<taxon id="NorthHamgyong">
			<date value="0.0" direction="backwards" units="years"/>
		</taxon>
		<taxon id="SouthPyongan">
			<date value="0.0" direction="backwards" units="years"/>
		</taxon>
		<taxon id="NorthPyongan">
			<date value="0.0" direction="backwards" units="years"/>
		</taxon>
		<taxon id="MiddleKorean">
			<date value="500.0" direction="backwards" units="years"/>
		</taxon>
	</taxa>
	<taxa id="MK">
		<taxon idref="MiddleKorean"/>
	</taxa>

	<!-- The sequence alignment (each sequence refers to a taxon above).         -->
	<!-- ntax=15 nchar=384                                                       -->
	<alignment id="alignment" dataType="twoStateCovarion">
		<sequence>
			<taxon idref="Jeju"/>
			011010?11?1???????1000?100101010?110?110?1010101??1011??10000110101??1111?111?1?110010101000???111101?10?????1????1000000????1001010010?1?1110111000?1???101010101101???10000?1011000101000??10111011???1111010011100?1??1110100?11?1?100011011101?1??11??101?1011?10000??????????111???11110111??10????1????1??101110??????1??1?11?1?????11100?10110?1011?100?10?00?100?????11101?1????1110000?
		</sequence>
		<sequence>
			<taxon idref="SouthJeolla"/>
			011010?11?1?1000000100?100100110?101?1???1001011?101111?01000110011??1111?111???101010100100???11?10??01100101?1??0100000????10010100101??11101?0100?1???10101010110110?0100011011000101000111011101110011110100?1100?11?110110011???110001??1?01111111110101?1011101000???1000?1011?10011101111??01????1???????011100?1?11?11?1111?1?????11100?10?10101111100?10?11110011???11011?1110011010001
		</sequence>
		<sequence>
			<taxon idref="NorthJeolla"/>
			011010?11?1?01000001001100100110?110?1???1001011??0111???????110011??1111?111???101010100100100111101?01?????1?1?????????????1001010010???1?10??0100?1???10101010110110?01000?10110001010001110?11011???11110100?1100?11?11??10011????0100???1?111?11??1??101?1011101000??????????11?1001?101110??01??101???????101100?1?11111??111?11????11100?10?10?0111?100????101?????????1??1?1????1?01000?
		</sequence>
		<sequence>
			<taxon idref="SouthGyeongsang"/>
			010101111?1?00100001001100100110?110?1???1001011?101111?00100110011??1111?111???101010010100010111101?01010101?1??0010000????0100110001???1110?10100?110010010110101110?01000110101001001001110111011???1110101011100?11?1110100111?11010010111111111??10110111011110000?11?????101111001?100110??0111101?????1?011001?111111111111?11????11100?10?10101111010?01?11110011???11??1?110101100100?
		</sequence>
		<sequence>
			<taxon idref="NorthGyeongsang"/>
			010101111?1?00010001001100100110?110?1???1001011?101111?00010110011??1111?111???101010010100010111101?01010101?1??0001000????1001010001???1110?10100?1???10100110101110?100001101010010001011101110110101110101011010?11?1110100111?11010010111011111?1101101?1011110000?110100????1?01011101111??0111101?????1?011001?111111111111?11????11010?10?10101111110?01?10110011???11??1?1?0101?00100?
		</sequence>
		<sequence>
			<taxon idref="SouthChungcheong"/>
			011010?11?1?01000000101100100110?110?1???1001011?10111??00100110011??1111??11???110001000100010111101?01010??1?1?????????????1001001010???1110??0100?1???10011010110110?01000?10110000100101110111011???11110100?1010?11?111010011???11000???1?111?11??101101?10111???????1?????01111???1?101110??01?1101?????1?101100?1?111111??11111????11010?10?10?011?1100????001?????????1??1?1?0011?010001
		</sequence>
		<sequence>
			<taxon idref="NorthChungcheong"/>
			011010?11?1???????00101100100110?110?1???1001011?101111?00100110011??1111?111???110001010100010111101?01010101?1??0000100????0011001010???1110?10010?1010101010101101???00100?10110000100101110111011???1111010011010?11?111010011???1001010111111?11?1101101?1011110000?11?????011111001?101110??011?011?????1?101100?1?111111?111111????11010?10?101011??100?01?111100?1???11??1?1?0011?01000?
		</sequence>
		<sequence>
			<taxon idref="Gyeonggi"/>
			0110101111110100000100110010011011101101101010111101111100001110011111111111111111000101010001011110110101010111110000100101110010100101111110110100110011010101011011011000011011000011000111011101100111110100111001111111010011111110001011111111111101101110111100001110010101111100110011101101111011111111101100111111111111111110101101011011010111?1001011101100111111101111101011000101
		</sequence>
		<sequence>
			<taxon idref="Gangwon"/>
			011001111?1?01000000011001100110?110?1???1001011?101111?00010110011??1111??11???101001010100010111??1?0100110111??0001000????1001000110???1110?10001?1???01101010110110?10000?10100100100011110111011???1111010011100?11?111001011??11000110111011?11?1101101?1011100100?11?????0111?0101?001110??01?1101????11?011001?1?1111111111?1?????11001?10?101011?1001?011111100?1???11??1?1?0101??????1
		</sequence>
		<sequence>
			<taxon idref="Hwanghae"/>
			01????111?1?0001000100?10010??????10?1?????01??1??0111??00011?01??1???111??1????110001?????????1??????01?????1????????????????????100?????1?10???????1???????1010110????10000???11000011000?110?110?1???11?10100?1100????1???100??1??1???????1?101????????????00???????????????????1?100??????????01????1?????????1100?????1?1???1????????11010????10???1??100????00??????????1??1?1????????????
		</sequence>
		<sequence>
			<taxon idref="SouthHamgyong"/>
			01?????11?1?0001000100?01010??????10?1???1001??1??0111???????101??1???111??1????110001010010???1??????01?????11?1???????????????1010010???1101???????1001??101001110101?00010?0110001011000??01?10111???11?10100?1001????1???001??1?11???????1?101??????????1?00???00010???????????1?001??????????01?1??1????11?101100?????11??1?1?1??????11010?011101011??100101?10??????????1??1?1????????????
		</sequence>
		<sequence>
			<taxon idref="NorthHamgyong"/>
			0110???1??1?000010?????11010??????10?1???0101??1??0111???????101??1???11???1???1110001010010???11?????01???0111?1????????01?????1010010???1101???????1?????101010110101?00010???11000011000??10?1??1100111?10100?1001????1???100??1?11???????1?101????????01??01??????????1????????1??????????????01?1??1????11???1000???1??1????1?1??????11010?101101011??100101?10??????????1??1????????00001?
		</sequence>
		<sequence>
			<taxon idref="SouthPyongan"/>
			01????111?1?0000010100?0101001???110???????01011??0111??00001101??1???11???11???100101??????00111?10??01???101??1?0000010?????????100?????1??????????1?????1010101101???10000?10110000110001110?11011???11?10100?1100?1??1???100????111000???1?101?1??????01?100????????1?1????????11?????????????01?1??1?????????1000????1111?1?11???????11010???101???1??100?01?00?010??????1??1?1????????????
		</sequence>
		<sequence>
			<taxon idref="NorthPyongan"/>
			01?????11?110000010100?1000101????10?1?????01011??0111??00001101??1???11???1????100101??????00111?01??01???1011?1?0000010?????????100?????1??????????1?????1010011101???00001?01100010110001101?11011???11?10001?1100?1??1?10001????111000???1?101?1??????01?100???000011?1????????11????????????101?1??1???????011000????1111?1?11???????11010?101011??1??100?01?00?010??????1??1?1??????01000?
		</sequence>
		<sequence>
			<taxon idref="MiddleKorean"/>
			01????11111101000000101100??01011110110110101011110111110010011001?1111111111111101001100001???111???1??010??1111100000011011100??1001011111101?010011001??1010101101101100001101100001100011101110110011111010011100?1111110100?1111110001011110?11111101011110111?????11100011011111101110111111011110111111111011001111111111111111010111010110110101111100101111100111111110111110111100100?
		</sequence>
	</alignment>

	<!-- The unique patterns from 1 to end                                       -->
	<!-- npatterns=247                                                           -->
    <ascertainedPatterns from="2" id="patterns">
        <alignment idref="alignment"/>
        <excludePatterns from="1" to="1"/>
    </ascertainedPatterns>

	<!-- This is a simple constant population size coalescent model              -->
	<!-- that is used to generate an initial tree for the chain.                 -->
	<constantSize id="initialDemo" units="years">
		<populationSize>
			<parameter id="initialDemo.popSize" value="100.0"/>
		</populationSize>
	</constantSize>

	<!-- Construct a starting tree that is compatible with specified clade heights-->
	<rescaledTree id="startingTree">

		<!-- Construct a rough-and-ready UPGMA tree as an starting tree              -->
		<upgmaTree>
			<distanceMatrix correction="JC">
				<patterns>

					<!-- To generate UPGMA starting tree, only use the 1st aligment, which may be 1 of many aligments using this tree.-->
					<alignment idref="alignment"/>
				</patterns>
			</distanceMatrix>
		</upgmaTree>
	</rescaledTree>

	<!-- Generate a tree model                                                   -->
	<treeModel id="treeModel">
		<upgmaTree idref="startingTree"/>
		<rootHeight>
			<parameter id="treeModel.rootHeight"/>
		</rootHeight>
		<nodeHeights internalNodes="true">
			<parameter id="treeModel.internalNodeHeights"/>
		</nodeHeights>
		<nodeHeights internalNodes="true" rootNode="true">
			<parameter id="treeModel.allInternalNodeHeights"/>
		</nodeHeights>

		<!-- START Tip date sampling                                                 -->
		<leafHeight taxon="MiddleKorean">
			<parameter id="age(MiddleKorean)"/>
		</leafHeight>

		<!-- END Tip date sampling                                                   -->

	</treeModel>

	<!-- Taxon Sets                                                              -->
	<tmrcaStatistic id="tmrca(MK)" includeStem="false">
		<mrca>
			<taxa idref="MK"/>
		</mrca>
		<treeModel idref="treeModel"/>
	</tmrcaStatistic>

	<!-- Generate a generalizedSkyLineLikelihood for Bayesian Skyline            -->
	<generalizedSkyLineLikelihood id="skyline" linear="false">
		<populationSizes>
			<parameter id="skyline.popSize" dimension="5" value="5000.0" lower="0.0"/>
		</populationSizes>
		<groupSizes>
			<parameter id="skyline.groupSize" dimension="5"/>
		</groupSizes>
		<populationTree>
			<treeModel idref="treeModel"/>
		</populationTree>
	</generalizedSkyLineLikelihood>
	<exponentialMarkovLikelihood id="eml1" jeffreys="true">
		<chainParameter>
			<parameter idref="skyline.popSize"/>
		</chainParameter>
	</exponentialMarkovLikelihood>

	<!-- The uncorrelated relaxed clock (Drummond, Ho, Phillips & Rambaut (2006) PLoS Biology 4, e88 )-->
	<discretizedBranchRates id="branchRates">
		<treeModel idref="treeModel"/>
		<distribution>
			<logNormalDistributionModel meanInRealSpace="true">
				<mean>
					<parameter id="ucld.mean" value="3.0E-4" lower="0.0"/>
				</mean>
				<stdev>
					<parameter id="ucld.stdev" value="1" lower="0.0"/>
				</stdev>
			</logNormalDistributionModel>
		</distribution>
		<rateCategories>
			<parameter id="branchRates.categories"/>
		</rateCategories>
	</discretizedBranchRates>
	<rateStatistic id="meanRate" name="meanRate" mode="mean" internal="true" external="true">
		<treeModel idref="treeModel"/>
		<discretizedBranchRates idref="branchRates"/>
	</rateStatistic>
	<rateStatistic id="coefficientOfVariation" name="coefficientOfVariation" mode="coefficientOfVariation" internal="true" external="true">
		<treeModel idref="treeModel"/>
		<discretizedBranchRates idref="branchRates"/>
	</rateStatistic>
	<rateCovarianceStatistic id="covariance" name="covariance">
		<treeModel idref="treeModel"/>
		<discretizedBranchRates idref="branchRates"/>
	</rateCovarianceStatistic>

	<!-- The Binary covarion model                                               -->
	<binaryCovarionModel id="bcov">
		<frequencies>
			<parameter id="frequencies" value="0.5 0.5"/>
		</frequencies>
		<hiddenFrequencies>
			<parameter id="hfrequencies" dimension="2" value="0.5" lower="0.0" upper="1.0"/>
		</hiddenFrequencies>
		<alpha>
			<parameter id="bcov.alpha" value="0.5" lower="0.0" upper="1.0"/>
		</alpha>
		<switchingRate>
			<parameter id="bcov.s" value="0.5" lower="1E-2"/>
		</switchingRate>
	</binaryCovarionModel>

	<!-- site model                                                              -->
	<siteModel id="siteModel">
		<substitutionModel>
			<binaryCovarionModel idref="bcov"/>
		</substitutionModel>
	</siteModel>

	<!-- Likelihood for tree given sequence data                                 -->
	<treeLikelihood id="treeLikelihood" useAmbiguities="true">
		<patterns idref="patterns"/>
		<treeModel idref="treeModel"/>
		<siteModel idref="siteModel"/>
		<discretizedBranchRates idref="branchRates"/>
	</treeLikelihood>

	<!-- Define operators                                                        -->
	<operators id="operators" optimizationSchedule="default">
		<scaleOperator scaleFactor="0.75" weight="0.1">
			<parameter idref="bcov.alpha"/>
		</scaleOperator>
		<scaleOperator scaleFactor="0.75" weight="0.1">
			<parameter idref="bcov.s"/>
		</scaleOperator>
		<deltaExchange delta="0.01" weight="0.1">
			<parameter idref="frequencies"/>
		</deltaExchange>
        <deltaExchange delta="0.01" weight="0.1">
            <parameter idref="hfrequencies"/>
        </deltaExchange>
		<scaleOperator scaleFactor="0.75" weight="3">
			<parameter idref="ucld.mean"/>
		</scaleOperator>
		<scaleOperator scaleFactor="0.75" weight="3">
			<parameter idref="ucld.stdev"/>
		</scaleOperator>
		<subtreeSlide size="500.0" gaussian="true" weight="15">
			<treeModel idref="treeModel"/>
		</subtreeSlide>
		<narrowExchange weight="15">
			<treeModel idref="treeModel"/>
		</narrowExchange>
		<wideExchange weight="3">
			<treeModel idref="treeModel"/>
		</wideExchange>
		<wilsonBalding weight="3">
			<treeModel idref="treeModel"/>
		</wilsonBalding>
		<scaleOperator scaleFactor="0.75" weight="3">
			<parameter idref="treeModel.rootHeight"/>
		</scaleOperator>
		<uniformOperator weight="30">
			<parameter idref="treeModel.internalNodeHeights"/>
		</uniformOperator>
		<scaleOperator scaleFactor="0.75" weight="15">
			<parameter idref="skyline.popSize"/>
		</scaleOperator>
		<deltaExchange delta="1" integer="true" weight="6" autoOptimize="false">
			<parameter idref="skyline.groupSize"/>
		</deltaExchange>
		<upDownOperator scaleFactor="0.75" weight="3">
			<up>
				<parameter idref="ucld.mean"/>
			</up>
			<down>
				<parameter idref="treeModel.allInternalNodeHeights"/>
			</down>
		</upDownOperator>
		<swapOperator size="1" weight="10" autoOptimize="false">
			<parameter idref="branchRates.categories"/>
		</swapOperator>
		<uniformIntegerOperator weight="10">
			<parameter idref="branchRates.categories"/>
		</uniformIntegerOperator>
		<randomWalkOperator windowSize="1.0" weight="1" boundaryCondition="absorbing">
			<parameter idref="age(MiddleKorean)"/>
		</randomWalkOperator>
	</operators>

	<!-- Define MCMC                                                             -->
	<mcmc id="mcmc" chainLength="50000000" autoOptimize="true" operatorAnalysis="Koreanic_CovUCLD.ops">
		<posterior id="posterior">
			<prior id="prior">
				<uniformPrior lower="0.0" upper="1.0">
					<parameter idref="bcov.alpha"/>
				</uniformPrior>
				<gammaPrior shape="0.05" scale="10.0" offset="0.0">
					<parameter idref="bcov.s"/>
				</gammaPrior>
                <uniformPrior lower="0.0" upper="1.0">
                    <parameter idref="hfrequencies"/>
                </uniformPrior>
				<uniformPrior lower="0.0" upper="1.0">
					<parameter idref="frequencies"/>
				</uniformPrior>
				<exponentialPrior mean="0.1" offset="0.0">
					<parameter idref="ucld.stdev"/>
				</exponentialPrior>
				<logNormalPrior mean="3.0E-4" stdev="0.7" offset="0.0" meanInRealSpace="true">
					<parameter idref="ucld.mean"/>
				</logNormalPrior>
				<uniformPrior lower="0.0" upper="50000">
					<parameter idref="skyline.popSize"/>
				</uniformPrior>
                <uniformPrior lower="87.0" upper="870.0">
                    <parameter idref="age(MiddleKorean)"/>
                </uniformPrior>
                <normalPrior mean="500.0" stdev="100.0">
                    <parameter idref="age(MiddleKorean)"/>
                </normalPrior>
                <generalizedSkyLineLikelihood idref="skyline"/>
				<exponentialMarkovLikelihood idref="eml1"/>
			</prior>
			<likelihood id="likelihood">
				<treeLikelihood idref="treeLikelihood"/>
			</likelihood>
		</posterior>
		<operators idref="operators"/>

		<!-- write log to screen                                                     -->
		<log id="screenLog" logEvery="50000">
			<column label="Posterior" dp="4" width="12">
				<posterior idref="posterior"/>
			</column>
			<column label="Prior" dp="4" width="12">
				<prior idref="prior"/>
			</column>
			<column label="Likelihood" dp="4" width="12">
				<likelihood idref="likelihood"/>
			</column>
			<column label="rootHeight" sf="6" width="12">
				<parameter idref="treeModel.rootHeight"/>
			</column>
			<column label="ucld.mean" sf="6" width="12">
				<parameter idref="ucld.mean"/>
			</column>
            <column label="bcov.alpha" sf="6" width="12">
                <parameter idref="bcov.alpha"/>
            </column>
            <column label="bcov.s" sf="6" width="12">
                <parameter idref="bcov.s"/>
            </column>
		</log>

		<!-- write log to file                                                       -->
		<log id="fileLog" logEvery="50000" fileName="Koreanic_CovUCLD.log" overwrite="false">
			<posterior idref="posterior"/>
			<prior idref="prior"/>
			<likelihood idref="likelihood"/>
			<parameter idref="treeModel.rootHeight"/>
			<parameter idref="skyline.popSize"/>
			<parameter idref="skyline.groupSize"/>
			<parameter idref="bcov.alpha"/>
			<parameter idref="bcov.s"/>
			<parameter idref="frequencies"/>
			<parameter idref="hfrequencies"/>
			<parameter idref="ucld.mean"/>
			<parameter idref="ucld.stdev"/>
			<rateStatistic idref="meanRate"/>
			<rateStatistic idref="coefficientOfVariation"/>
			<rateCovarianceStatistic idref="covariance"/>

			<!-- START Tip date sampling                                                 -->
			<parameter idref="age(MiddleKorean)"/>

			<!-- END Tip date sampling                                                   -->

			<treeLikelihood idref="treeLikelihood"/>
			<generalizedSkyLineLikelihood idref="skyline"/>
		</log>

		<!-- write tree log to file                                                  -->
		<logTree id="treeFileLog" logEvery="50000" nexusFormat="true" fileName="Koreanic_CovUCLD.trees" sortTranslationTable="true">
			<treeModel idref="treeModel"/>
			<trait name="rate" tag="rate">
				<discretizedBranchRates idref="branchRates"/>
			</trait>
			<posterior idref="posterior"/>
		</logTree>
	</mcmc>

	<!-- START Marginal Likelihood Estimator                                     -->

	<!-- Define marginal likelihood estimator settings                           -->
	<marginalLikelihoodEstimator chainLength="100000" pathSteps="100" pathScheme="betaquantile" alpha="0.3">
		<samplers>
			<mcmc idref="mcmc"/>
		</samplers>
		<pathLikelihood id="pathLikelihood">
			<source>
				<posterior idref="posterior"/>
			</source>
			<destination>
				<prior idref="prior"/>
			</destination>
		</pathLikelihood>
		<log id="MLELog" logEvery="1000" fileName="Koreanic_CovUCLD.mle.log">
			<pathLikelihood idref="pathLikelihood"/>
		</log>
	</marginalLikelihoodEstimator>

	<!-- Path sampling estimator from collected samples                          -->
	<pathSamplingAnalysis fileName="Koreanic_CovUCLD.mle.log">
		<likelihoodColumn name="pathLikelihood.delta"/>
		<thetaColumn name="pathLikelihood.theta"/>
	</pathSamplingAnalysis>

	<!-- Stepping-stone sampling estimator from collected samples                -->
	<steppingStoneSamplingAnalysis fileName="Koreanic_CovUCLD.mle.log">
		<likelihoodColumn name="pathLikelihood.delta"/>
		<thetaColumn name="pathLikelihood.theta"/>
	</steppingStoneSamplingAnalysis>

	<!-- END Marginal Likelihood Estimator                                       -->

	<report>
		<property name="timer">
			<mcmc idref="mcmc"/>
		</property>
	</report>
</beast>
