# Supplementary material for: A Sketch of Language History in the Korean Peninsula
Source: PLoS One. 2015 May 29;10(5):e0128448. doi: 10.1371/journal.pone.0128448 (PMC4449120; doi:10.1371/journal.pone.0128448)
Supplement: S2 Table — (XLSX) [file pone.0128448.s007.xlsx]

## Sheet: Sheet1
K	Number of runs	Mean LnP(K)	Stdev LnP(K)	Ln'(K)	|Ln''(K)|	Delta K
1	100	-636.417	0.2951	NA	NA	NA
2	100	-594.114	1.0621	42.303	46.863	44.1224
3	100	-598.674	7.5178	-4.56	5.164	0.6869
4	100	-608.398	18.4979	-9.724	9.856	0.532818
5	100	-608.266	16.9287	0.132	0.401	0.023688
6	100	-607.733	16.9642	0.533	3.501	0.206375
7	100	-610.701	18.1148	-2.968	13.812	0.762472
8	100	-627.481	162.868	-16.78	22.677	0.139236
9	100	-621.584	89.7869	5.897	91.383	1.01778
10	100	-707.07	589.485	-85.486	146.539	0.248588
11	100	-646.017	299.7	61.053	130.925	0.436853
12	100	-715.889	596.997	-69.872	75.106	0.125806
13	100	-710.655	471.444	5.234	68.651	0.145618
14	100	-636.77	100.232	73.885	335.109	3.34332
15	100	-897.994	1045.39	-261.224	NA	NA
