# Supplementary material for: A Sketch of Language History in the Korean Peninsula
Source: PLoS One. 2015 May 29;10(5):e0128448. doi: 10.1371/journal.pone.0128448 (PMC4449120; doi:10.1371/journal.pone.0128448)
Supplement: S3 Table — (XLS) [file pone.0128448.s008.xls]

## Sheet: TableS3_Barriers.csv
Number of barriers	Mantel r^2	Before or after controlling for proximity	P-values	Method
1	0.144324	B	0.0118	Pearson
2	0.234159	B	0.0011	Pearson
3	0.266979	B	0.0002	Pearson
4	0.264402	B	0.0007	Pearson
5	0.281536	B	0.0001	Pearson
1	0.0957284	B	0.0097	Kendall
2	0.156025	B	0.0012	Kendall
3	0.171727	B	0.0005	Kendall
4	0.166301	B	0.0007	Kendall
5	0.163378	B	0.0001	Kendall
1	0.415509	A	0.0036	Pearson
2	0.316294	A	0.0031	Pearson
3	0.190969	A	0.0088	Pearson
4	0.199184	A	0.0092	Pearson
5	0.144932	A	0.0001	Pearson
1	0.167854	A	0.0021	Kendall
2	0.172973	A	0.0006	Kendall
3	0.115872	A	0.0015	Kendall
4	0.11303	A	0.0045	Kendall
5	0.0678082	A	0.0003	Kendall
